# Supplementary material for: An Algorithm for Rapid and Low-Cost Detection of Carbapenemases Directly from Positive Blood Cultures Using an Immunochromatographic Test
Source: Antibiotics (Basel). 2025 Dec 19;15(1):1. doi: 10.3390/antibiotics15010001 (PMC12837873; doi:10.3390/antibiotics15010001)
Supplement: Supplementary file 1 [file antibiotics-15-00001-s001.zip]

Archive with 1 entries (1 files):
- antibiotics-3936074-supplementary.xlsx
