# Supplementary material for: An Algorithm for Rapid and Low-Cost Detection of Carbapenemases Directly from Positive Blood Cultures Using an Immunochromatographic Test
Source: Antibiotics (Basel). 2025 Dec 19;15(1):1. doi: 10.3390/antibiotics15010001 (PMC12837873; doi:10.3390/antibiotics15010001)
Supplement: Supplementary file 1 [file antibiotics-15-00001-s001.zip › antibiotics-3936074-supplementary.xlsx]

## Sheet: patients
ID	Species	Std method	IC from BC (Genobio)	IC from BC (NG-Carba5)	Bact count (CFU/ml BC)	GenXpert
2391878	K. pneumoniae	NDM	NDM + OXA-48	NDM	9,2x109	NDM (CT= 14.3)
6888910	E. coli	negativo	OXA-48+NDM	negativo	7,6x108	Neg
6899532	E. coli	negativo	OXA-48	negativo	4,4x108	Neg
6855073	E. coli	negativo	NDM + OXA-48	negativo	3,3x108	Neg
6897157	E. coli	negativo	NDM + OXA-48	negativo	4x108	neg
7015779	S. marcescens	negativo	NDM + OXA-48	negativo	1x107	neg
6915699	M. morganii	negativo	OXA-48	negativo	1,1x107	neg
6713293	E. cloacae complex	negativo	NDM	negativo	8,6x109	neg
6992617	K. pneumoniae	negativo	NDM	negativo	2,7x106	neg
7001399	K. pneumoniae	negativo	OXA-48	negativo	6,1x108	neg
7018929	K. pneumoniae	negativo	NDM + OXA-48	negativo	4x108	neg
8141881	E. coli	negativo	NDM	negativo	ND	neg
2387185	Enterobacter cloacae	NDM	NDM	NDM	2,9x109
2389005	Enterobacter cloacae	NDM	NDM	NDM	3,6x108
02348128-01	Enterobacter cloacae	NDM	NDM	NDM	7,14x108
02348129-02	Enterobacter cloacae	NDM	NDM	NDM	4,32x108
6772519	K. pneumoniae	NDM	NDM	NDM	1,1x109
6823742	K. pneumoniae	NDM	NDM	NDM	2,24x109
2387441	K. pneumoniae	NDM	NDM	NDM	2,73x108
6151003	K. pneumoniae	KPC + NDM	KPC + NDM	KPC + NDM	2,12x108
02348520-04	K. pneumoniae	KPC + NDM	KPC + NDM	KPC + NDM	6,44x108
02348520-03	K. pneumoniae	KPC + NDM	KPC + NDM	KPC + NDM	7,88x108
2392437	K. pneumoniae	NDM	NDM	NDM	1,32x108
2345100	K. pneumoniae	KPC + NDM	KPC + NDM	KPC + NDM	3,22x108
02349204-03	K. pneumoniae	NDM	NDM	NDM	6,6x109
6808216	K. pneumoniae	KPC	KPC	KPC	5,12x108
6923355	K. pneumoniae	KPC	KPC	KPC	6,7x108
2390711	P. aeruginosa	KPC	KPC	KPC	1x106
6152498	P. aeruginosa	VIM	VIM	VIM	3,24x109
6111153	P. aeruginosa	VIM	VIM	VIM	3,12x108
6721221	P. aeruginosa	VIM	VIM	VIM	3,4x108
6714667	P. aeruginosa	VIM	VIM	VIM	4,21x108
6981457	P. aeruginosa	VIM	VIM	VIM	1x109
02344531-01	K. pneumoniae	NDM	NDM	NDM	3,57x109
02349204-01	P. mirabilis + K. pneumoniae	NDM	NDM	NDM	5,68x108
6696013	K. oxytoca	KPC + NDM	KPC + NDM	KPC + NDM	4,6x108
6721521	K. oxytoca	KPC + NDM	KPC + NDM	KPC + NDM	5,8x108
6978430	P. aeruginosa	negativo	negativo	negativo	5x108
6957596	P. aeruginosa	negativo	negativo	negativo	9x109
6783968	E. coli	negativo	negativo	negativo	2x1010
6822701	E. coli	negativo	negativo	negativo	1,5x108
6823280	E. coli	negativo	negativo	negativo	8x108
6824593	E. coli	negativo	negativo	negativo	1,8x108
6830061	E. coli	negativo	negativo	negativo	1,2x109
6835065	E. coli	negativo	negativo	negativo	7,5x108
6869664	E. coli	negativo	negativo	negativo	6,25x108
6883748	E. coli	negativo	negativo	negativo	3x109
6883725	E. coli	negativo	negativo	negativo	1,5x109
6899817	E. coli	negativo	negativo	negativo	2,4x109
6900602	E .coli	negativo	negativo	negativo	3,6x109
6900294	E. coli	negativo	negativo	negativo	6,1x108
6904374	E. coli	negativo	negativo	negativo	3,28x108
6917500	E. coli	negativo	negativo	negativo	1,52x107
6919776	E. coli	negativo	negativo	negativo	2,24x108
6917960	E. coli	negativo	negativo	negativo	5,43x108
6929308	E. coli	negativo	negativo	negativo	7,4x109
6930211	E. coli	negativo	negativo	negativo	8,38x108
6726217	E. coli	negativo	negativo	negativo	6,75x108
6913579	E. coli	negativo	negativo	negativo	7,4x107
6917030	E. coli	negativo	negativo	negativo	7,4x109
6911880	E. coli	negativo	negativo	negativo	4x109
6911362	E. coli	negativo	negativo	negativo	6,8x108
6917875	E. coli	negativo	negativo	negativo	3x109
7010108	E. coli	negativo	negativo	negativo	8x108
7009729	E. coli	negativo	negativo	negativo	4,6x109
7010977	E. coli	negativo	negativo	negativo	4,8x107
7010789	E. coli	negativo	negativo	negativo	3,91x109
6883518	E. coli + K. pneumoniae	negativo	negativo	negativo	7x109
6904248	E. coli+ K. pneumoniae	negativo	negativo	negativo	5,4x108
6855046	S. maltophilia	negativo	negativo	negativo	1,7x108
6865167	Moraxella osloensis	negativo	negativo	negativo	1,2x107
6816578	Citrobacter sp	negativo	negativo	negativo	7x108
6840069	Proteus hauseri	negativo	negativo	negativo	1x107
6883828	E. cloacae complex	negativo	negativo	negativo	3,1x109
6908060	E. cloacae complex	negativo	negativo	negativo	5,2x108
6811954	K. pneumoniae	negativo	negativo	negativo	4,66x108
6917875	K. pneumoniae	negativo	negativo	negativo	2,71x108
6930142	K. pneumoniae	negativo	negativo	negativo	5,7x109
6932661	K. pneumoniae	negativo	negativo	negativo	7x109
7030644	K. pneumoniae	negativo	negativo	negativo	5x108
7011399	K. pneumoniae	negativo	negativo	negativo	6x108
6824060	K. variicola	negativo	negativo	negativo	2,76x108
6914725	K. variicola	negativo	negativo	negativo	1,27x109
6839486	K. aerogenes	negativo	negativo	negativo	3x108
6691818	P. aeruginosa	negativo	negativo	negativo	2,4x108
8108535	E. coli	negativo	negativo	negativo	ND
7842274	k. pneumoniae	negativo	negativo	negativo	ND
7836826	Citrobacter	negativo	negativo	negativo	ND
7880739	P. aeruginosa	negativo	negativo	negativo	ND
7875638	P. aeruginosa	negativo	negativo	negativo	ND
8150173	k. pneumoniae	negativo	negativo	negativo	ND
	ND: NOT DONE
	false positive

## Sheet: simulated
ID	Species	Std METHOD	IC from BC (Genobio)	IC from BG (NG Carba5)	GenXpert	Bact count (CFU/ml)
3628	P. aeruginosa	VIM	VIM			NOT DONE
7991	P. aeruginosa	KPC	KPC			NOT DONE
3539	P. aeruginosa	VIM	VIM			NOT DONE
2675	P. aeruginosa	KPC	KPC			NOT DONE
2883	P. aeruginosa	VIM	VIM			4 X 10-8
1373249	P. aeruginosa	VIM	VIM			2 x 10-8
3661	P. aeruginosa	VIM	VIM			9 X 10-8
3139	P. aeruginosa	VIM	VIM			4 X 10-8
3956	P. aeruginosa	KPC	KPC			3 x 10-8
3575	P. aeruginosa	VIM	VIM			NOT DONE
3424	P. aeruginosa	VIM	VIM			NOT DONE
3198	P. aeruginosa	VIM	VIM			1 X 10-8
3668	P. aeruginosa	VIM	VIM			6 X 10-8
2714	P. aeruginosa	VIM	VIM+OXA-48	VIM	VIM (CT=25.0)	9 x 10-8
370	P. aeruginosa	neg	neg			6 x 10-8
140	P. aeruginosa	neg	neg			7 x 10-8
2684	P. aeruginosa	VIM	VIM			NOT DONE
3123	P. aeruginosa	VIM	VIM			NOT DONE
3955	P. aeruginosa	KPC	KPC			NOT DONE
3060	P. aeruginosa	VIM	VIM			NOT DONE
3528	P. aeruginosa	VIM	VIM			NOT DONE
2677	P. aeruginosa	VIM	VIM			NOT DONE
2981	P. aeruginosa	VIM	VIM			NOT DONE
1878	K. pneumoniae	NDM	NDM			9 x 10-9
1878-048	K. pneumoniae	OXA-48 + NDM	OXA-48 + NDM			1 x 10-9
19976	K. pneumoniae	NDM	NDM			NOT DONE
1044034	K. pneumoniae	NDM	NDM			NOT DONE
19934	K. pneumoniae	OXA-48	OXA-48			6 x 10-7
Reference strain	K. pneumoniae	OXA-48	OXA-48			NOT DONE
1044021	K. pneumoniae	NDM	NDM			NOT DONE
1924	K. pneumoniae	KPC	KPC			NOT DONE
2138	K. pneumoniae	KPC	KPC			NOT DONE
100450	K. pneumoniae	NDM	NDM			NOT DONE
110528	K. pneumoniae	KPC	KPC			NOT DONE
1322199	K. oxytoca	NDM+KPC	NDM+KPC			1 x 10-9
130428	K. oxytoca	KPC + NDM	KPC + NDM			NOT DONE
1320381	K. oxytoca	KPC	KPC			NOT DONE
130453	K. oxytoca	KPC + NDM	KPC + NDM			NOT DONE
1323208	K. variicola	NDM	NDM			NOT DONE
1237815	E. cloacae	NDM+VIM	NDM+VIM			NOT DONE
1372427	E. cloacae	KPC	KPC			4 X 10-8
1104905	E. cloacae	NDM	NDM			9 x 10-8
1372358	E. cloacae	VIM	VIM			6 x 10-8
1382569	E. cloacae	KPC	KPC			NOT DONE
1257214	E. cloacae	NDM	NDM			NOT DONE
1114986	E. cloacae	VIM	VIM			NOT DONE
1190438	E. cloacae	KPC	KPC			NOT DONE
21283	E. coli	OXA-48	OXA-48			5 x 10-8
20865	E. coli	OXA-48	OXA-48			6 x 10-8
209790	E. coli	KPC	KPC			NOT DONE
21134	E. coli	KPC	KPC			8 x 10--8
20755	E. coli	neg	neg			1 x 10-9
212420	E. coli	NDM	NDM			NOT DONE
1100038	Citrobacter sp	KPC + NDM	KPC + NDM			7 X 10-8
1372290	Citrobacter sp	NDM	NDM			2 x 10-9
1384655	Citrobacter sp	NDM	NDM			NOT DONE
1396890	Citrobacter sp	NDM	NDM			NOT DONE
11000140	Citrobacter sp	KPC + NDM	KPC + NDM			NOT DONE
2698708	Citrobacter koseri	NDM	NDM			NOT DONE
15165	S. marcescens	NDM	NDM			3 x 10-8
19278	S. marcescens	NDM	NDM			4 x 10-8
19489	M. morganii	NDM	NDM			2 x 10-9
19833	A. baummannii	NDM	NDM			1 x 10-8
2406890	Raoultella ornithinolytica	NDM	NDM			9 x 10-8
		ND: NOT DONE
		false positive
